# Supplementary material for: Integrated Placental Modelling of Histology with Gene Expression to Identify Functional Impact on Fetal Growth
Source: Cells. 2023 Apr 6;12(7):1093. doi: 10.3390/cells12071093 (PMC10093760; doi:10.3390/cells12071093)
Supplement: Supplementary file 1 [file cells-12-01093-s001.zip]

Archive with 1 entries (1 files):
- cells-2286276-supplementary.pdf
